# Supplementary material for: Comparative genomics of Borrelia lusitaniae
Source: G3 (Bethesda). 2026 Jan 12;16(3):jkaf319. doi: 10.1093/g3journal/jkaf319 (PMC12958805; doi:10.1093/g3journal/jkaf319)
Supplement: jkaf319_Supplementary_Data [file jkaf319_supplementary_data.zip]

Archive with 5 entries (5 files):
- Figure_S1_G3-2025-406463.pdf
- Figure_S2_G3-2025-406463.pdf
- Figure_S3_G3-2025-406463.pdf
- Table_S1_G3-2025-406463.pdf
- Table_S2_G3-2025-406463.pdf
